# Supplementary material for: Isolation of Rhizosphere Bacteria That Improve Quality and Water Stress Tolerance in Greenhouse Ornamentals
Source: Front Plant Sci. 2020 Jun 16;11:826. doi: 10.3389/fpls.2020.00826 (PMC7308537; doi:10.3389/fpls.2020.00826)
Supplement: Supplementary file 1 [file Table_1.XLSX]

## Sheet: Supp Table 1
Ranking of bacteria treatments in each of three independent greenhouse trials
Petunia x hybrida plants were treated weekly with each bacteria treatment and subjected to drought stress three weeks after transplant.
Fixed effect estimates (FEE) were ranked best to worst from highest to lowest value, respectively. Overall rankings were established by summing the two phenotype ranking values and again ranking the summed values best to worst.
Treatments in the top 10% of overall ranking for each greenhouse trial (highlighted) were selected for further evaluation.
Greenhouse Trial 1									Greenhouse Trial 2									Greenhouse Trial 3
Flower Number				Shoot Dry Weight					Flower Number				Shoot Dry Weight					Flower Number				Shoot Dry Weight
Treatment	FEE	Ranking		Treatment	FEE	Ranking	Overall Ranking		Treatment	FEE	Ranking		Treatment	FEE	Ranking	Overall Ranking		Treatment	FEE	Ranking		Treatment	FEE	Ranking	Overall Ranking
C8A5	0.5	1		C8A5	0.0355833	1	1		C4D7	2.29747	1		C4D7	0.134697	1	1		C5G2	2.83333	1		C5G2	-0.00325	5	1
C6G7	0.166667	3		C6G7	0.01875	4	2		C7D2	2.01007	2		C7D2	0.101998	2	2		C9C5	1.25	8		C9C5	0.0180545	1	2
C3G3	0.166667	2		C3G3	0.00708333	6	3		C9C3	1.08333	5		C9C3	0.0941667	3	3		C6C2	2.40583	2		C6C2	-0.00375	8	3
C6C7	-0.25	7		C6C7	0.0296667	2	4		C1C7	1.41667	3		C1C7	0.066	6	4		C2F7	1.13971	10		C2F7	0.0122531	3	4
C7B12	-0.166667	6		C7B12	0.0200833	3	5		C7H3	0.5	7		C7H3	0.0435	8	5		C2B4	0.833333	13		C2B4	0.0125	2	5
C3B4	0.166667	4		C3B4	0.00691667	7	6		C4B7	0.0833333	10		C4B7	0.0625833	7	6		C7A3	2	6		C7A3	-0.008	9	6
C5G3	-3.55647e-14	5		C5G3	0.00175	9	7		C7H6	1.16667	4		C7H6	0.0135833	13	7		C7C4	2	4		C7C4	-0.0231667	13	7
C3E3	-0.521971	10		C3E3	0.0154605	5	8		C3A9	0.166667	9		C3A9	0.0355	9	8		C6F8	0.991273	12		C6F8	-0.00339154	6	8
C4E8	-0.5	9		C4E8	0.002	8	9		C6C5	-0.833333	16		C6C5	0.0829167	4	9		C5A9	2.08333	3		C5A9	-0.0286667	17	9
C8A8	-0.25	8		C8A8	-0.01125	10	10		C7C2	-0.916667	17		C7C2	0.0766667	5	10		C7H2	2	5		C7H2	-0.02775	15	10
									C4F10	-0.5	13		C4F10	0.0153333	11	11		C10B2	1.33333	7		C10B2	-0.0318333	18	11
									C2H10	-0.0833333	12		C2H10	0.00141667	14	12		C12G6	1.08333	11		C12G6	-0.0282183	16	12
									C10B6	-0.916667	18		C10B6	0.0160833	10	13		C2H3	0.583333	18		C2H3	-0.0160833	11	13
									C4H4	9.76082e-14	11		C4H4	-0.01825	17	14		C5E8	0.25	25		C5E8	-0.00339254	7	14
									C7C8	0.373708	8		C7C8	-0.0293653	20	15		C11E8	0.666667	16		C11E8	-0.0325833	19	15
									C6E7	0.75	6		C6E7	-0.0825833	24	16		C3H7	1.25	9		C3H7	-0.0545833	27	16
									C7B7	-0.641774	15		C7B7	-0.0201397	18	17		C9H6	0.729719	15		C9H6	-0.0408161	22	17
									C1B8	-1.26139	22		C1B8	0.0145616	12	18		C9A10	-0.412349	34		C9A10	0.00252665	4	18
									C3D5	-1.63904	23		C3D5	-0.00157954	15	19		C10E12	0.166667	27		C10E12	-0.0208333	12	19
									C4H6	-0.583333	14		C4H6	-0.0851667	25	20		C4H3	0.239276	26		C4H3	-0.02551	14	20
									C1G8	-1.75	24		C1G8	-0.00833333	16	21		C7E8	0.333333	23		C7E8	-0.0356667	20	21
									C9C6	-1.25	21		C9C6	-0.0203333	19	22		C10D5	0.583333	19		C10D5	-0.0541667	26	22
									C4A3	-0.934796	19		C4A3	-0.0682054	23	23		C5E9	-0.666667	35		C5E9	-0.0149167	10	23
									C7E4	-1.17079	20		C7E4	-0.18202	26	24		C11A1	0.666667	17		C11A1	-0.05775	31	24
									C7D4	-2.08333	26		C7D4	-0.0300833	21	25		C11F7	-0.076455	30		C11F7	-0.0381206	21	25
									C8D4	-1.91667	25		C8D4	-0.05025	22	26		C10E9	0.490835	20		C10E9	-0.0591203	33	26
																		C2D3	0.75	14		C2D3	-0.0764167	41	27
																		C4D4	0.00244623	28		C4D4	-0.0560888	28	28
																		C8G6	0.416667	21		C8G6	-0.064	36	29
																		C10D10	-3.95716e-14	29		C10D10	-0.0578333	32	30
																		C7G10	-0.75	36		C7G10	-0.0510833	25	31
																		C5H1	0.282411	24		C5H1	-0.0662345	38	32
																		C7C3	-1.16667	40		C7C3	-0.04825	24	33
																		C8F6	0.416667	22		C8F6	-0.0843333	43	34
																		C10A9	-2.28145	43		C10A9	-0.0433925	23	35
																		C10H1	-0.166667	32		C10H1	-0.06125	35	36
																		C3B1	-0.75	37		C3B1	-0.0565833	30	37
																		C4B5	-1.29653	42		C4B5	-0.0562799	29	38
																		C2C10	-0.0777437	31		C2C10	-0.0830608	42	39
																		C3C8	-0.916667	39		C3C8	-0.0596667	34	40
																		C4G3	-0.333333	33		C4G3	-0.0875	44	41
																		C6D4	-0.75	38		C6D4	-0.0733333	39	42
																		C7A9	-1.16667	41		C7A9	-0.0659167	37	43
																		C4F12	-2.91667	44		C4F12	-0.0751667	40	44
